# Supplementary material for: Identification of leaky gut-related markers as indicators of metabolic health in Dutch adults: The Nutrition Questionnaires plus (NQplus) study
Source: PLoS One. 2021 Jun 4;16(6):e0252936. doi: 10.1371/journal.pone.0252936 (PMC8177645; doi:10.1371/journal.pone.0252936)
Supplement: S1 Table — (XLSX) [file pone.0252936.s001.xlsx]

## Sheet: S1 Table. Annonymized data set
S1 Table. Anonymized data set
ID	BMI (kg/m2)	WAIST (cm)	Body fat (%)	ALT (U/L)	GGT (U/L)	GLUCOS (mmol/L)	HbA1c (mmol/mol)	HDL (mmol/L)	LDL (mmol/L)	TC (mmol/L)	TGL (mmol/L)	CRP (mg/mL)	SEX 1:male 2:female	AGE	BPI (ng/mL)	zonulin (ng/mL)	LBP (µg/mL)	CD14 (µg/mL)	PG (ng/mL)	EndoCab IgM (MMU/mL)	EndoCab IgA (AMU/mL)	EndoCab IgG (GMU/mL)
1	23.07	73.8	32	19.2	8.3	4.58	34.43	1.49	1.62	3.3	0.43	266.203	2	22	408.753	21.48	10841	1092.48	0.015	2.10125	18.1	37.6
2	22.32	81.5	31	19.9	6.1	4.99	33.33	1.89	3.69	5.95	0.82	6990.35	2	69	1537.2	36.88	6406	1259.52	0.271435	1.74985	8.95	145.6
3	21.83	75.8	28	15.2	10	4.64	35.52	1.88	3.96	6.28	0.98	124.448	2	55	537.998	37.82	8852	1521.44	0.015	1.6726	11.65	57
4	22.83	75	29	17.3	8.4	4.66	31.15	3.44	2.58	6.36	0.76	1032.94	2	35	3012.35	32.52	10057	830.56	0.015	1.5694	14.8	68
5	18.65	73.8	25	13.5	10.7	4.57	33.33	1.71	2.44	4.7	1.23	9507.66	2	30	605.941	38.2	22302	807.12	0.132716	2.00045	9.3	72.4
6	18.82	68.9	16	20.9	12.6	4.09	37.71	2.09	1.99	4.4	0.71	62	2	63	2816.79	28.76	6448	1149.68	6.32505	1.09535	51.15	36.6
7	22.64	82	16	26.5	13.8	4.8	31	1.9	2.36	4.49	0.51	229.582	1	46	1984.34	27.34	8271	1056.72	0.398804	1.65465	31.05	44
8	20.38	76.5		6	8	4.7	33	1.48	1.71	3.45	0.58	1381.88	2	26	689.934	28.6	10115	719.52	1.31942	2.09105	24.35	48.4
9	21.22	79		14	12	5	37	2.19	3.69	6.1	0.49	62	2	54	910.448	28.9	10012	1121.2	0.086529	2.2507	63.2	51.6
10	20.2	73.5		12	4	4.4	36	2.17	3.42	5.93	0.76	544.962	2	58	1690.45	27.86	6752		0.0346004	1.91635	31.2	34
11	22.72	81		16	11	4.7	36	1.6	2.33	4.3	0.82	2844.24	1	61	1856.23	33.46	19139	1118.72		1.8816	72.9	44.4
12	20.07	71.5		6	11	4.5	32	1.57	1.73	3.67	0.83	6281.31	2	35	618.868	35.38	13144	846.72	3.87111	2.0724	19.6	40.4
13	24.54	81.5		16	12	4.8	34	1.63	3.12	4.96	0.46	673.93	1	65	2616.06	30.26	5315	1123.92		1.94845	35.85	52.2
14	22.72	80.5	11	20.5	8.4	4.7	34	1.33	2.48	4.11	0.66	222.026	1	65	3272.83	28.54	8893	971.2		1.82255	99.05	18.4
15	27.04	93.5	27	21.4	9.7	4.9		1.27	3.43	5	0.67	13420.4	1	55	1210.29	42.6	15863	1204.32	0.230951	1.95015	24.8	26.8
16	20.57	70.5	20	20.8	7.8	4.2	31	1.92	2.73	4.88	0.51	62	2	30	774.288	36.12	3321	1226	0.015	1.9429	48.75	82.6
17	20.96	77.5	8.7	18.4	13.4	5.1	37	1.37	2.02	3.62	0.5	393.846	1	66	1894.98	34.52	10314	1042.16	0.103846	1.27275	7.9	193.8
18	19.45	77.5	6	24.8	13.1	4.8	33	1.21	3.73	5.17	0.51	12374.8	1	35	20934.6	40.08	9804	1619.52	0.207826	1.60875	11.2	186.2
19	24.22	81.3	33	25.8	9.6	4.9	35	1.74	3.27	5.29	0.63	2295.14	2	59	970.802	50.1	15022	1371.36	0.471387	1.9203	20.25	119.8
20	24.19	93.5	27	25	10.3	5.1	36	1.6	3.24	5.32	1.06	1276.18	1	57	2363.68	49.42	6038	1214.4	0.015	1.4976	12.5	87.4
21	24.77	92.3	28	33.6	9.2	5.1	38	1.54	2.5	4.36	0.71	1236.3	1	63	4228.04	51.26	9639	1374.88	0.015	1.19	12.75	54.2
22	20.75	89.5	25	29.1	8.9	5.1	35	2.1	2.7	5.15	0.78	6173.28	1	58	694.921	43.86	6015	1209.6	0.015	1.6086	46	78
23	23.2	87.3	24	22.5	9	4.7	32	1.18	3.28	4.8	0.76	2409.97	1	47	708.047	37.36	9923	1188.96	13.5577	1.25205	6.15	21.2
24	20.9	75.8	13	34.3	9.8	3.8	32	0.78	2.38	3.76	1.34	1397.64	1	21	875.25	37.2	6220	1143.36	1.14967	1.8706	14.1	192.4
25	22.55	82.8	13	22.9	5.3	4.4	36	1.47	3.42	5.08	0.42	1400.79	1	44	998.816	28.42	12009	928.08	0.439372	1.6437	109.7	91.8
26	21.6	78.5	31	24.4	5.3	4.6	34	1.8	3.61	5.76	0.77	62	2	58	1730.3	51.56	14212	1237.28	0.015	1.8993	25.1	106.6
27	20.76	70.8	19	16.9	6.6	5	36	2.22	2.46	4.97	0.65	412.834	2	66	1645.2	37.36	5251	1783.36	0.015	2.16255	27.9	96
28	19.84	79	11	26.4	12.2	4.6	33	2	2.73	4.99	0.58	1137.74	1	48	5361.66	39.8	11967	992.24	8.33496	2.50485	80.3	372.6
29	22.59	75.3	27	16	7.5	4.7	33	1.77	2.28	4.25	0.44	316.001	2	45	965.157	41.52	10715	970.48	0.015	2.3147	50.6	160.8
30	24.73	84	15	27.6	10.6	4.7	32	0.99	1.37	2.67	0.7	4510.13	1	30	2197.58	40.88	11225	918.32		1.8583	26.9	99
31	21.5	91	22	21.4	10.3	5	33	1.52	2.96	4.82	0.75	2143.78	1	58	3579.97	42.46	11672	984.4	0.015	0.05015	57.05	159.8
32	24.98	76.3	11	23.9	13.8	4.7	32	1.94	3.2	5.42	0.63	307.038	1	51	3074.2	42.3	8182	1410.24	0.015	1.58235	572.8	42.8
33	22.86	80	10	22.1	7.7	4.7	35	1.56	2.87	4.64	0.47	1345.35	1	33	1125.74	46.62	10994	1324.88	7.13593	2.3788	43.2	43.2
34	19.49	67	26	23.9	10.4	4.6	35	2.82	3.73	6.73	0.41	158.825	2	59	493.35	39	9993	1255.28	0.015	1.7935	37.15	110.6
35	23.88	79.5	33	21.1	7.7	5	34	1.95	3.2	5.4	0.56	880.256	2	55	967.721	42.54	9327	1693.36	0.015	2.2977	65.3	270.8
36	24.24	73.3	38	20.4	3.7	4.7	34	2.41	2.82	5.5	0.6	4239.73	2	39	1011.19	44.68	13896	1184.32	0.015	1.76545	23.9	37.2
37	20.52	72.3	29	17.4	6.6	4.4	32	1.72	3.12	5.15	0.68	912.145	2	46	1788.38	37	13616	1200.4	0.015	2.4275	38.1	90
38	24.77	89.8	22	22.7	14.5	5	32	1.65	2.75	4.8	0.89	3848.64	1	63	5127.11	38.42	12930	1000.24	1.12524	1.4986	40.2	84
39	22.64	86.3	12	18.8	11.4	4.8	32	1.29	3.33	4.97	0.77	855.629	1	23	1716.22	36.46	7103.5	1135.44	0.015	2.05125	22.35	38.8
40	21.05	74	31	15.1	9.9	4.5	36	2.05	1.86	4.5	1.32	5608.23	2	48	4899.48	44.54	14207	1275.2	4.26964	2.0425	42.6	59.8
41	24.45	86.5	38	15.2	24.3	6	38.79	2.03	4.67	7.15	0.99	1019.1	2	53	952.167	35.36	13235	2361.76	0.787931	1.916	48.3	40.8
42	26.56	101	46	36.5	28.6	7.1	40	1.45	3.77	6.26	2.32	26320.4	2	54	1422.12	47.36	21293	1691.28	1.19646	2.0416	584.45	54.6
43	34.68	105	44	26	24.6	6.16	33.33	1.02	3.39	5.03	1.37	7694.14	2	41	33514.4	42.26	6336		0.404598	1.7509	39.45	101
44	36.01	121	40	19.9	32.8	6.18	35.52	1.45	2.65	4.46	0.81	4215.91	1	35	1360.82	39.24	8764	1014.48	0.782109	2.12315	37.95	221.2
45	35.67	113	48	18.4	22.7	6.17	36.61	0.85	2.97	4.77	2.1	15545.5	2	45	1106.81	49.32	8495	1070.32	0.567004	1.8607	48.25	230.2
46	31.64	99	50	27.3	34.8	6.5	37.71	1.79	3.53	5.9	1.29	14002	2	65	3086.76	40.62	16814	2060.56	0.916109	1.9058	173.25	48.4
47	24.41	99.8	27	52.7	46.2	5.83	31.15	0.94	4.07	6.15	2.54	978.758	1	45	1390.01	39.66	9006	1298.24	0.300365	2.13925	53.05	74
48	33.2	117	43	34.9	35.3	6.36	46.45	1.43	2.71	6.25	4.7	9156.15	2	55	1284.47	53.16	17571	1422.64	6.87247	1.9428	27.55	172.2
49	30.79	113	42	26.9	27	7.51	40.98	1.89	3.32	5.77	1.24	2110.04	2	64	1518.43	42.88	12328			1.67395	17.75	54.2
50	36.09	123	45	61.4	39.7	7.58	44.26	0.98	3.86	6.61	3.94	62	2	59	3669.35	48.9	8869	1367.6	3.30549	1.6137	28.65
51	28.08	105	28	33	81.5	6.18	33.33	1.65	4.07	6.71	2.19	2858.64	1	61	55571.4	32.62	10441	1662.4	1.01529	1.8113	25.8	55.6
52	25.26	95	40	28.2	24	5.76	40.98	1.16	3.91	5.76	1.53	1443.8	2	45	1360.82	41.06	6187	1199.84	0.387216	1.88765	140.95	120.4
53	26.29	108	37	25.8	26.7	5.84	35.52	1.05	5.02	7.15	2.41	6609.92	2	51	6869.14	36.56	8326	965.12	1.21987	1.71115	29.3	80.6
54	27.43	103	49	24.1	25.7	5.97	36.61	1.75	3.06	5.34	1.17	62	2	42	2357.18	44.46	11000	1792.16	0.015	1.4589	13.85	53
55	32.04	98.8	47	17.2	30.1	6.59	37.71	1.35	4.31	6.39	1.62	14882.4	2	56	687.256	60.6	9808	1917.76	2.48343	1.49755	25.65	23
56	30.47	105	45	27.3	29.3	6.59	39.89	1.55	4.65	7.12	2.04	14188.6	2	65	1465.51	61.16	11794	1696.4	0.878529	2.0585	14.6	54.6
57	33.31	129	38	30.8	67.8	6.23	39.89	1.04	3.87	5.58	1.49	54035.8	1	60	5568.9	44.4	22611	1638.64	4.05845	1.59305	101.6	74.8
58	32.87	119	38	38.5	41.4	6.25	37.71	0.98	3.18	5.03	1.93	1956.24	1	41	23298.6	36.74	11245	1020.8	0.190487	2.0503	12.5	43
59	33.17	113	33	21	36.1	6.85	42.08	0.88	3.38	5.78	3.38	1453.16	1	50	1629.51	34.92	11502		43.3833	1.2993	17.8	52.6
60	28.73	106	27	53.2	62	6.22	42.08	1.22	3.7	5.85	2.06	2211.3	1	54	2357.62	91.52	11052	1091.68	0.103846	1.598	26.4	62.2
61	25.56	104	27	27.1	87.7	6.29	44.26	1.26	3.01	6.2	4.29	41300.2	1	64	7008.45	51.52	12068	1392.8	1.46603	1.6376	14.4	157.4
62	32.55	133	40	29.7	68.8	6.53	37.71	1.35	3	5.26	2.02	5089.05	1	59	2771.78	41.98	13009	997.04	0.590231	1.4252	5.7	76.2
63	22.6	98.4	39	88.9	333.2	5.71	35.52	1.43	3.61	5.73	1.54	2259.98	2	44	2109.71	51.34	15572	1605.52	0.590664	1.922	53.85	71.6
64	27.77	109	30	32.1	198.6	6.15	37.71	1.64	3.4	6.27	2.74	17957.7	1	61	36078.4	60.22	10424	1644	3.64511	1.5652	10.5	30
65	23.89	93.1	42	16.4	42.9	5.9	34.43	1.79	3.34	5.52	0.86	8753.51	2	48	2399.2	46.68	13475	953.04	0.015	2.2058	92.25	21.4
66	33.39	116	40	76.5	60.3	5.98	44.26	0.96	3.37	4.92	1.31	10501.5	1	52	2175.84	37.38	6932	1271.28	1.27841	1.64285	58.65	38.2
67	29.74	115		35	81	5.8	38	1.5	4.33	6.42	1.32	4992.72	1	52	4652.38	48.86	5485	1116.56	0.015	1.843	308.95	271.6
68	25.98	98.5	25	24	87	5.9	39	1.88	2.64	4.95	0.96	408.835	1	52	682.763	40.58	10130	1270.48	0.015	2.10225	40.5	312.6
69	32.63	105	46	47.6	27.1	6.4	37	1.24	3.62	5.47	1.35	4130.6	2	66	1403.46	51.42	13550	1579.44	0.015	1.54935	38.55	42
70	30.37	109	32	41	54.8	6.3	39	1.37	3.08	5.12	1.5	1216.37	1	65	1403.46	59.58	14840	1004.8	0.127653	1.49575	64.75	67.6
71	26.23	104	29	31.8	32.6	5.9	38	1.03	2.56	4.58	2.2	4840.22	1	49	4298.74	52.54	11371	1073.36	0.015	2.0493	36.2	67.6
72	31.52	118	29	77.6	54.4	5.9	42	1.04	3.33	5.32	2.11	5600.04	1	48	1377.51	57.12	13856	951.84	0.015	2.1992	65.55	217.2
73	30.86	111	29	30.7	40.3	7.8	48	0.72	3.65	6.43	4.57	1743.81	1	55	4477.45	59.84	15254	1614.4		1.54545	31.5	99.4
74	27.47	109	33	31	49.9	6.4	36	0.97	4.56	6.37	1.86	4292.45	1	60	2189.15	42.8	14054	2012.48		1.81955	74.6	171.2
75	27.78	102	30	29.1	68.4	6.8	37	0.82	3.53	5.16	1.8	12599.1	1	61	5621.37	53.18	14532	1117.68	0.015	1.7772	49.4	31
76	25.31	94.3	46	29.5	25.2	6.3	39	1.67	2.31	4.36	0.84	2278.44	2	64	917.442	57.54	15221	2011.76	0.0885754	1.6432	17.45	49.2
77	25.88	95.5	41	19	20.7	6.9	38	0.97	2.73	4.46	1.69	937.933	2	45	5416.21	48.1	14168	1320.24	0.202431	1.785	34.35	48
78	35.06	96.8	45	24.2	23.4	6.5	35	1.32	3.59	5.29	0.85	18234.7	2	50	3282.3	53.06	24923	1216.8	4.84769	1.8923	20.95	37.8
79	32.49	122	40	46.2	45.5	6.5	43	0.89	2.3	5.2	4.47	4004.46	2	61	532.348	61.74	17290	1686.56		1.5419	6.65	59.8
80	31.64	114	32	38.5	95.8	6.6	40	1.63	4.05	6.04	0.81	4389.02	1	60	4164.97	53.24	13090	1150	0.015	1.3843	52.8	105.8
