# Supplementary material for: Identification of leaky gut-related markers as indicators of metabolic health in Dutch adults: The Nutrition Questionnaires plus (NQplus) study
Source: PLoS One. 2021 Jun 4;16(6):e0252936. doi: 10.1371/journal.pone.0252936 (PMC8177645; doi:10.1371/journal.pone.0252936)
Supplement: S2 Table — (XLSX) [file pone.0252936.s002.xlsx]

## Sheet: Table S2
S2 Table. Metabolic characteristics and LGM levels separately for sex.
	Male healthy subjects		Male unhealthy subjects		Female healthy subjects		Female unhealthy subjects
	Mean	SE	Mean	SE	Mean	SE	Mean	SE
BMI (kg/m2)	22.8875	0.435846	29.872	0.710651	21.4155	0.375671	29.6215	0.975309
Waist circumference (cm)	84.055	1.32125	111.765	2.05002	74.59	0.885138	103.62	2.2063
Body fat (%)	16.7611	1.70722	31.9474	1.13548	28	1.44049	43.65	0.82486
ALT (U/L)	23.695	1.11207	37.66	3.57095	17.29	1.19842	32.05	3.96124
GGT (U/L)	10.72	0.526138	67.37	8.1377	8.31	0.555826	44.54	15.2701
Glucose (mmol/L)	4.775	0.0668364	6.3045	0.103536	4.6365	0.0574011	6.417	0.118956
HbA1c (mmol/mol)	33.8421	0.466812	39.135	0.87601	34.1735	0.418888	38.5395	0.756747
HDL (mmol/L)	1.4965	0.0749922	1.2165	0.0730835	2.0155	0.103962	1.3805	0.08011
LDL (mmol/L)	2.81	0.126657	3.4715	0.127048	2.7955	0.171315	3.5335	0.167483
Total cholesterol (mmol/L)	4.6215	0.1499	5.63	0.151626	5.1285	0.221011	5.7765	0.187463
Triglycerides (mmol/L)	0.6995	0.0494734	2.0945	0.229032	0.708	0.0548328	1.916	0.259282
CRP (mg/mL)	2.91007	0.838774	9.13204	3.13508	2.06005	0.636215	7.68479	1.63826
BPI (ng/mL)	3.29103	0.978976	8.40396	3.13844	1.40373	0.245546	3.76775	1.60674
Zonulin (ng/mL)	38.563	1.51751	48.897	2.99012	37.041	1.70813	48.679	1.73758
LBP (µg/mL)	10.0758	0.767007	11.9833	0.803965	10.7244	0.954068	13.3128	1.07904
sCD14 (µg/mL)	1.14808	0.040174	1.28121	0.0687864	1.18659	0.065047	1.55104	0.0931504
EndoCAb IgM (MMU/mL)	1.65629	0.113587	1.75506	0.0621691	1.95429	0.0676965	1.79294	0.0456433
EndoCAb IgA (AMU/mL)	66.3375	27.5001	54.43	14.4756	31.5975	3.86591	72.8025	28.5785
EndoCAb IgG (GMU/mL)	96.55	19.3623	111.46	18.8621	86.29	12.7916	71.7263	12.0201
PG (ng/mL)	2.04839	1.00025	3.1684	2.3826	0.847345	0.400419	1.37741	0.442286
Age	49.45	3.20811	54.2	1.77793	47.6	3.16344	53.65	1.90605
Mann–Whitney U test
Healthy versus unhealthy male subjects
Test statisticsa,b
	BMI	Waist circumference	Body fat	ALT	GGT	Glucose	HbA1c	HDL	LDL	Total cholesterol	BPI	Zonulin	LBP	sCD14	EndoCAb IgM	EndoCAb IgA	EndoCAb IgG	PG	CRP
Mann–Whitney U	9	0	10	59.5	0	0	41	112.5	85.5	60.5	142	98	127	146	189	182.5	170	139.5	106
Wilcoxon W	219	210	181	269.5	210	210	231	322.5	295.5	270.5	352	308	337	356	399	392.5	380	275.5	316
Z	-5.16729	-5.41179	-4.90392	-3.80125	-5.41053	-5.42556	-4.19995	-2.36744	-3.09753	-3.77384	-1.56891	-2.75911	-1.97466	-1.23629	-0.297551	-0.473399	-0.811541	-0.158785	-2.54271
Asymp. Sig. (two-tailed)	2.37507e-07	6.23961e-08	9.39409e-07	0.000143968	6.28401e-08	5.7772e-08	2.66973e-05	0.0179117	0.00195143	0.000160753	0.11667	0.00579592	0.0483071	0.21635	0.766046	0.635929	0.417055	0.873838	0.0109997
Exact Sig. [2*(one-tailed Sig.)]	,000c	,000c	,000c	,000c	,000c	,000c	,000c	,017c	,001c	,000c	,121c	,005c	,049c	,224c	,779c	,640c	,429c	,878c	,010c
a. SEX = 1,0
b. Grouping variable: metabolic_status
c. Not corrected for ties.
Healthy versus unhealthy female subjects
Test statisticsa,b
	BMI	Waist circumference	Body fat	ALT	GGT	Glucose	HbA1c	HDL	LDL	Total cholesterol	BPI	Zonulin	LBP	sCD14	EndoCAb IgM	EndoCAb IgA	EndoCAb IgG	PG	CRP
Mann–Whitney U	7	0	1.5	59	0	0	46	46.5	107	132	125	63	142	83	112	169	157	101.5	91
Wilcoxon W	217	210	137.5	269	210	210	256	256.5	317	342	335	273	352	273	322	379	347	311.5	301
Z	-5.22067	-5.41154	-5.05149	-3.81478	-5.41027	-5.41408	-4.17159	-4.15277	-2.51601	-1.83966	-2.02876	-3.70586	-1.56891	-2.67404	-2.38041	-0.838553	-0.927361	-2.35432	-2.95331
Asymp. Sig. (two-tailed)	1.7828e-07	6.24847e-08	4.38373e-07	0.000136305	6.29292e-08	6.16038e-08	3.02484e-05	3.2847e-05	0.0118691	0.0658174	0.0424831	0.000210673	0.11667	0.00749428	0.0172935	0.40172	0.353739	0.0185564	0.00314384
Exact Sig. [2*(one-tailed Sig.)]	,000c	,000c	,000c	,000c	,000c	,000c	,000c	,000c	,011c	,068c	,043c	,000c	,121c	,007c	,017c	,414c	,365c	,020c	,003c
a. SEX = 2,0
b. Grouping variable: metabolic_status
c. Not corrected for ties.
