# Supplementary material for: Identification of leaky gut-related markers as indicators of metabolic health in Dutch adults: The Nutrition Questionnaires plus (NQplus) study
Source: PLoS One. 2021 Jun 4;16(6):e0252936. doi: 10.1371/journal.pone.0252936 (PMC8177645; doi:10.1371/journal.pone.0252936)
Supplement: S3 Table — (XLSX) [file pone.0252936.s003.xlsx]

## Sheet: Table S3
S3 Table. Metabolic characteristics and LGM levels separately for age (<54 years and ≥54 years)
	Healthy subjects aged <54 years		Unhealthy subjects aged <54 years		Healthy subjects aged ≥54 years		Unhealthy subjects aged ≥54 years
	Mean	SE	Mean	SE	Mean	SE	Mean	SE
BMI (kg/m2)	21.888	0.402855	29.1858	1.05362	22.415	0.467451	30.2543	0.622883
Waist circumference (cm)	77.35	1.09766	105.189	2.31794	81.295	1.80895	109.957	2.20707
Body fat (%)	20.1111	2.21535	38	1.63899	24.2313	1.84191	37.9048	1.69861
ALT (U/L)	20.075	1.53371	34.9053	5.1412	20.91	1.17554	34.8095	2.22715
GGT (U/L)	9.43	0.608843	54.7368	16.0944	9.6	0.605936	57.0571	8.49953
Glucose (mmol/L)	4.5755	0.0533828	6.07895	0.0781919	4.836	0.06026	6.61571	0.104794
HbA1c (mmol/mol)	32.8955	0.337787	37.5005	0.746286	35.1874	0.373604	40.0467	0.783199
HDL (mmol/L)	1.694	0.12676	1.26474	0.0855747	1.818	0.0839505	1.32905	0.0722361
LDL (mmol/L)	2.578	0.149778	3.46316	0.157363	3.0275	0.132837	3.5381	0.140631
Total cholesterol (mmol/L)	4.5875	0.19403	5.46368	0.184275	5.1625	0.178135	5.92	0.143216
Triglycerides (mmol/L)	0.7035	0.0634088	1.63526	0.158541	0.704	0.0378876	2.34	0.277092
CRP (mg/mL)	2.77884	0.753949	5.132	1.18126	2.19127	0.741485	11.3728	3.05116
BPI (ng/mL)	2.68754	1.00978	5.27548	1.94813	2.00722	0.283882	6.81905	2.93467
Zonulin (ng/mL)	36.825	1.44404	43.96	1.55875	38.779	1.75948	53.1562	2.61439
LBP (µg/mL)	10.8956	0.852842	11.0531	1.02527	9.90465	0.869732	14.0911	0.777917
sCD14 (µg/mL)	1.09353	0.0500228	1.26481	0.0881155	1.24402	0.0513919	1.538	0.0751962
EndoCAb IgM (MMU/mL)	1.93664	0.0733011	1.88626	0.055952	1.67393	0.112394	1.67243	0.0421989
EndoCAb IgA (AMU/mL)	60.3925	27.5508	60.6658	15.3993	37.5425	5.49336	66.2857	27.2529
EndoCAb IgG (GMU/mL)	91.46	18.4983	110.674	20.8702	91.38	14.1105	74.46	10.0328
PG (ng/mL)	2.15459	0.859577	2.89643	2.26318	0.516708	0.369342	1.57604	0.463612
Age	36.7	2.16928	46.7368	1.10247	60.35	0.982143	60.4286	0.843946
Mann–Whitney U
Age < 54 years, healthy versus unhealthy subjects
Test statisticsa
	BMI	Waist circumference	Body fat	ALT	GGT	Glucose	HbA1c	HDL	LDL	Total cholesterol	BPI	Zonulin	LBP	sCD14	EndoCAb IgM	EndoCAb IgA	EndoCAb IgG	PG	CRP
Mann–Whitney U	16	1	23	101	0	0	35	94	69.5	92	118	97	188	124	180	135	164	179	126.5
Wilcoxon W	226	211	194	311	210	210	245	284	279.5	302	328	307	398	334	370	345	374	369	336.5
Z	-4.88923	-5.31098	-4.404	-2.50081	-5.33881	-5.3581	-4.37309	-2.69737	-3.38661	-2.75398	-2.02313	-2.61307	-0.0561951	-1.4019	-0.280976	-1.54537	-0.730537	-0.0449247	-1.78429
Asymp. Sig. (two-tailed)	1.01234e-06	1.09038e-07	1.06271e-05	0.0123909	9.3559e-08	8.41025e-08	1.22502e-05	0.00698902	0.000707607	0.00588753	0.04306	0.00897318	0.955186	0.160945	0.778729	0.122258	0.465062	0.964167	0.0743772
Exact Sig. [2*(one-tailed Sig.)]	,000b	,000b	,000b	,012b	,000b	,000b	,000b	,006b	,000b	,005b	,044b	,008b	,967b	,167b	,792b	,127b	,478b	,977b	,074b
a. Grouping variable: metabolic_status
b. Not corrected for ties.
Age ≥ 54 years, healthy versus unhealthy subjects
Test statisticsa
	BMI	Waist circumference	Body fat	ALT	GGT	Glucose	HbA1c	HDL	LDL	Total cholesterol	BPI	Zonulin	LBP	sCD14	EndoCAb IgM	EndoCAb IgA	EndoCAb IgG	PG	CRP
Mann–Whitney U	3	0	36	30.5	0	0	34.5	73	119	96.5	159	55	83	100	172	210	174.5	68	74.5
Wilcoxon W	213	210	172	240.5	210	210	224.5	304	329	306.5	369	265	293	290	403	441	384.5	221	284.5
Z	-5.39969	-5.47961	-4.05345	-4.68254	-5.4777	-5.48607	-4.48339	-3.57417	-2.37367	-2.96044	-1.33024	-4.04271	-3.31242	-2.52878	-0.991117	0	-0.689842	-2.69467	-3.53565
Asymp. Sig. (two-tailed)	6.6758e-08	4.26258e-08	5.04673e-05	2.83342e-06	4.30883e-08	4.10966e-08	7.34672e-06	0.000351338	0.0176122	0.00307201	0.183439	5.2836e-05	0.000924934	0.0114459	0.321628	1	0.490294	0.00704576	0.000406766
Exact Sig. [2*(one-tailed Sig.)]			,000b				,000b							,011b			,495b	,008b
a. Grouping variable: metabolic_status
b. Not corrected for ties.
